# Supplementary material for: Bu-Gu-Sheng-Sui decoction promotes osteogenesis via activating the ERK/Smad signaling pathways
Source: Front Pharmacol. 2022 Aug 25;13:976121. doi: 10.3389/fphar.2022.976121 (PMC9453880; doi:10.3389/fphar.2022.976121)
Supplement: Supplementary file 1 [file DataSheet3.zip]

Archive with 4 entries (3 files):
- Figure2A-HE×5(The first sample from each group) - 副本/
- Figure2A-HE×5(The first sample from each group) - 副本/H-BGSSD.tif
- Figure2A-HE×5(The first sample from each group) - 副本/L-BGSSD.tif
- Figure2A-HE×5(The first sample from each group) - 副本/M-BGSSD.jpg
