# Supplementary material for: Bu-Gu-Sheng-Sui decoction promotes osteogenesis via activating the ERK/Smad signaling pathways
Source: Front Pharmacol. 2022 Aug 25;13:976121. doi: 10.3389/fphar.2022.976121 (PMC9453880; doi:10.3389/fphar.2022.976121)
Supplement: Supplementary file 5 [file DataSheet9.zip]

Archive with 4 entries (3 files):
- HE×5(The second sample from each group) - 副本/
- HE×5(The second sample from each group) - 副本/Control.tif
- HE×5(The second sample from each group) - 副本/H-BGSSD.tif
- HE×5(The second sample from each group) - 副本/Model.jpg
