# Supplementary material for: Bu-Gu-Sheng-Sui decoction promotes osteogenesis via activating the ERK/Smad signaling pathways
Source: Front Pharmacol. 2022 Aug 25;13:976121. doi: 10.3389/fphar.2022.976121 (PMC9453880; doi:10.3389/fphar.2022.976121)
Supplement: Supplementary file 6 [file DataSheet4.zip]

Archive with 4 entries (3 files):
- Figure2B-HE×20(The first sample from each group)/
- Figure2B-HE×20(The first sample from each group)/FIGURE 2B-HE(1)- (Alendronate).tif
- Figure2B-HE×20(The first sample from each group)/FIGURE 2B-HE(1)- (Model).tif
- Figure2B-HE×20(The first sample from each group)/FIGURE 2B-HE(1)-(Control).jpg
