# Supplementary material for: Bu-Gu-Sheng-Sui decoction promotes osteogenesis via activating the ERK/Smad signaling pathways
Source: Front Pharmacol. 2022 Aug 25;13:976121. doi: 10.3389/fphar.2022.976121 (PMC9453880; doi:10.3389/fphar.2022.976121)
Supplement: Supplementary file 10 [file DataSheet10.zip]

Archive with 4 entries (3 files):
- HE×5(The third sample from each group)/
- HE×5(The third sample from each group)/H-BGSSD.tif
- HE×5(The third sample from each group)/L-BGSSD.jpg
- HE×5(The third sample from each group)/M- BGSSD.tif
