# Supplementary material for: Bu-Gu-Sheng-Sui decoction promotes osteogenesis via activating the ERK/Smad signaling pathways
Source: Front Pharmacol. 2022 Aug 25;13:976121. doi: 10.3389/fphar.2022.976121 (PMC9453880; doi:10.3389/fphar.2022.976121)
Supplement: Supplementary file 11 [file DataSheet6.zip]

Archive with 22 entries (18 files):
- Figure4 A, C-IHC staining/
- Figure4 A, C-IHC staining/Immunohistochemical staining(The first sample from each group)/
- Figure4 A, C-IHC staining/Immunohistochemical staining(The first sample from each group)/ERK1-2 (Control).jpg
- Figure4 A, C-IHC staining/Immunohistochemical staining(The first sample from each group)/ERK1-2 (H-BGSSD).jpg
- Figure4 A, C-IHC staining/Immunohistochemical staining(The first sample from each group)/ERK1-2 (Model).jpg
- Figure4 A, C-IHC staining/Immunohistochemical staining(The first sample from each group)/Smad4 (Control).jpg
- Figure4 A, C-IHC staining/Immunohistochemical staining(The first sample from each group)/Smad4 (H-BGSSD).jpg
- Figure4 A, C-IHC staining/Immunohistochemical staining(The first sample from each group)/Smad4 (Model).jpg
- Figure4 A, C-IHC staining/Immunohistochemical staining(The second sample from each group)/
- Figure4 A, C-IHC staining/Immunohistochemical staining(The second sample from each group)/ERK1-2 (Control) .jpg
- Figure4 A, C-IHC staining/Immunohistochemical staining(The second sample from each group)/ERK1-2 (Model) .jpg
- Figure4 A, C-IHC staining/Immunohistochemical staining(The second sample from each group)/ERK1-2 (H-BGSSD).jpg
- Figure4 A, C-IHC staining/Immunohistochemical staining(The second sample from each group)/Smad4 (Control).jpg
- Figure4 A, C-IHC staining/Immunohistochemical staining(The second sample from each group)/Smad4 (H-BGSSD).jpg
- Figure4 A, C-IHC staining/Immunohistochemical staining(The second sample from each group)/Smad4 (Model).jpg
- Figure4 A, C-IHC staining/Immunohistochemical staining(The third sample from each group)/
- Figure4 A, C-IHC staining/Immunohistochemical staining(The third sample from each group)/ERK1-2(Control).jpg
- Figure4 A, C-IHC staining/Immunohistochemical staining(The third sample from each group)/ERK1-2(H-BGSSD).jpg
- Figure4 A, C-IHC staining/Immunohistochemical staining(The third sample from each group)/ERK1-2(Model).jpg
- Figure4 A, C-IHC staining/Immunohistochemical staining(The third sample from each group)/Smad4 (Control).jpg
- Figure4 A, C-IHC staining/Immunohistochemical staining(The third sample from each group)/Smad4 (H-BGSSD).jpg
- Figure4 A, C-IHC staining/Immunohistochemical staining(The third sample from each group)/Smad4 (Model).jpg
