# Supplementary material for: Bu-Gu-Sheng-Sui decoction promotes osteogenesis via activating the ERK/Smad signaling pathways
Source: Front Pharmacol. 2022 Aug 25;13:976121. doi: 10.3389/fphar.2022.976121 (PMC9453880; doi:10.3389/fphar.2022.976121)
Supplement: Supplementary file 16 [file DataSheet7.zip]

Archive with 18 entries (15 files):
- Figure 5 A,D-WB bands of ERK and Smad in vivo and vitro/
- Figure 5 A,D-WB bands of ERK and Smad in vivo and vitro/FIGURE5-WB bands in vitro/
- Figure 5 A,D-WB bands of ERK and Smad in vivo and vitro/FIGURE5-WB bands in vitro/The first group of samples-  Runx2.tif
- Figure 5 A,D-WB bands of ERK and Smad in vivo and vitro/FIGURE5-WB bands in vitro/The first group of samples- ERK12.tif
- Figure 5 A,D-WB bands of ERK and Smad in vivo and vitro/FIGURE5-WB bands in vitro/The first group of samples- β-actin.tif
- Figure 5 A,D-WB bands of ERK and Smad in vivo and vitro/FIGURE5-WB bands in vitro/The first group of samples-Smad4.tif
- Figure 5 A,D-WB bands of ERK and Smad in vivo and vitro/FIGURE5-WB bands in vitro/The second group of samples-  ERK12.tif
- Figure 5 A,D-WB bands of ERK and Smad in vivo and vitro/FIGURE5-WB bands in vitro/The second group of samples-Runx2.tif
- Figure 5 A,D-WB bands of ERK and Smad in vivo and vitro/FIGURE5-WB bands in vitro/The second group of samples-Smad4.tif
- Figure 5 A,D-WB bands of ERK and Smad in vivo and vitro/FIGURE5-WB bands in vitro/The second group of samples-β-actin.tif
- Figure 5 A,D-WB bands of ERK and Smad in vivo and vitro/FIGURE5-WB bands in vitro/The third group of samples-  ERK12.tif
- Figure 5 A,D-WB bands of ERK and Smad in vivo and vitro/FIGURE5-WB bands in vitro/The third group of samples- β-actin.tif
- Figure 5 A,D-WB bands of ERK and Smad in vivo and vitro/FIGURE5-WB bands in vitro/The third group of samples-Runx2.tif
- Figure 5 A,D-WB bands of ERK and Smad in vivo and vitro/FIGURE5-WB bands in vitro/The third group of samples-Smad4.tif
- Figure 5 A,D-WB bands of ERK and Smad in vivo and vitro/FIGURE5-WB bands in vivo/
- Figure 5 A,D-WB bands of ERK and Smad in vivo and vitro/FIGURE5-WB bands in vivo/ERK12,Smad4 β-actin.tif
- Figure 5 A,D-WB bands of ERK and Smad in vivo and vitro/FIGURE5-WB bands in vivo/ERK12.tif
- Figure 5 A,D-WB bands of ERK and Smad in vivo and vitro/FIGURE5-WB bands in vivo/Smad4.tif
